# Supplementary material for: Datasets for genetic diversity assessment in a collection of wild and cultivated pomegranates (Punica granatum L.) by microsatellite markers
Source: Data Brief. 2023 Jun 30;49:109346. doi: 10.1016/j.dib.2023.109346 (PMC10344663; doi:10.1016/j.dib.2023.109346)
Supplement: Supplementary file 1 [file mmc1.xlsx]

## Sheet: DIB_Table 1
	N°	SSR locus	Nature	Polymorphic type	Polymorphic alleles (N.)	Allele size (bp)
	1	Pom004	monomorphic	-	0	-
	2	Pom006	monomorphic	-	0	-
	3	Pom010	polymorphic	co-dominant	2	248, 250
	4	Pom013	polymorphic	dominant	1	368
	5	Pom014	polymorphic	co-dominant	4	212, 216, 218, 221
	6	Pom021	polymorphic	co-dominant	4	217, 220, 222, 251
	7	Pom024	polymorphic	dominant	1	245
	8	Pom039	polymorphic	dominant	1	157
	9	Pom046	monomorphic	-	0	-
	10	Pom055	polymorphic	co-dominant	2	263, 265
	11	Pom056	monomorphic	-	0	-
	12	ABRII-MP04	monomorphic	-	0	-
	13	ABRII-MP07	monomorphic	-	0	-
	14	ABRII-MP12	polymorphic	dominant	1	287
	15	ABRII-MP26	polymorphic	co-dominant	2	180, 182
	16	ABRII-MP28	monomorphic	-	0	-
	17	ABRII-MP30	polymorphic	co-dominant	2	176, 192
	18	POM_AAC2	polymorphic	co-dominant	4	195, 197, 201, 207
	19	POM_AAC3	polymorphic	co-dominant	2	204, 206
	20	POM_AAC7	monomorphic	-	0	-
	21	POM_AAC12	polymorphic	dominant	1	136
	22	POM_AAC13	polymorphic	dominant	1	278
	23	POM_AAC14	polymorphic	dominant	1	156
	24	POM_AGC5	polymorphic	co-dominant	4	119, 121, 130, 137
	25	POM_AGC11	polymorphic	co-dominant	2	194, 196
	26	pg1	polymorphic	co-dominant	2	235, 237
	27	pg2	polymorphic	dominant	1	166
	28	pg3	polymorphic	co-dominant	2	130, 136
	29	pg4	monomorphic	-	0	-
	30	pg5	polymorphic	dominant	1	263
	31	pg6	polymorphic	co-dominant	3	206, 208, 210
	32	pg7	polymorphic	dominant	1	195
	33	pg9	polymorphic	dominant	1	169
	34	pg11	polymorphic	dominant	1	190
	35	pg12	polymorphic	dominant	1	173
	36	pg13	polymorphic	co-dominant	2	169, 208
	37	pg14	polymorphic	co-dominant	2	221, 244
	38	pg15	polymorphic	dominant	1	204
	39	pg16	polymorphic	co-dominant	3	193, 253, 268
	40	pg17	polymorphic	co-dominant	4	136, 146, 148, 151
	41	pg18	polymorphic	co-dominant	3	196, 202, 205
	42	pg19	monomorphic	-	0	-
	43	pg21	polymorphic	co-dominant	3	217, 231, 234
	44	pg 22	polymorphic	co-dominant	2	245, 248
	45	pg23	polymorphic	co-dominant	4	227, 237, 245, 253
	46	pg24	polymorphic	co-dominant	3	91, 95, 105
	47	pg 25	polymorphic	co-dominant	2	185, 206
